# Supplementary material for: Toxigenic Aspergillus Diversity and Mycotoxins in Organic Spanish Grape Berries
Source: Toxins (Basel). 2025 Sep 30;17(10):487. doi: 10.3390/toxins17100487 (PMC12567864; doi:10.3390/toxins17100487)
Supplement: Supplementary file 1 [file toxins-17-00487-s001.zip]

Archive with 1 entries (1 files):
- toxins-3843467-supplementary.pdf
